# Supplementary material for: Non-random spatial organization of telomeres varies during the cell cycle and requires LAP2 and BAF
Source: iScience. 2024 Feb 28;27(4):109343. doi: 10.1016/j.isci.2024.109343 (PMC10951912; doi:10.1016/j.isci.2024.109343)
Supplement: Table S1. List of siRNA used in this study, related to Figure 4 [file mmc2.xls]

## Sheet: Sequences_by_Ord_wShippingRack_
Gene Symbol	GENE ID	Gene Accession	GI Number	Sequence
TERF1	7013	NM_003218	189409139	CAAAUUCUCAUAUGCCUUU
TERF1	7013	NM_003218	189409139	AGAGUAACCUAUAAGCAUG
TERF1	7013	NM_003218	189409139	UACCAGAGUUAAAGCAUAU
TERF1	7013	NM_003218	189409139	GCCAGUUGAGAACGAUAUA
TERF2	7014	NM_005652	21536372	GAACAAGCGCAUGACAAUA
TERF2	7014	NM_005652	21536372	GCAAGGCAGCUACGGAAUC
TERF2	7014	NM_005652	21536372	GACAGUACAACCAAUAUAA
TERF2	7014	NM_005652	21536372	CCGAACAGCUGUGAUGAUU
TERF2IP (Rap1)	54386	NM_018975	52627148	GAUGAGAGCCCUCCUGAUU
TERF2IP	54386	NM_018975	52627148	GGAAAGCGAUGGAGAAGAG
TERF2IP	54386	NM_018975	52627148	GGUGGGAGCUGCCAUUAAG
TERF2IP	54386	NM_018975	52627148	GGAAGCCACCCGGGAGUUU
TINF2	26277	NM_012461	6912715	AGGAAGAACAUGCGAUAUA
TINF2	26277	NM_012461	6912715	CAACCCAGGUCAUAUCUAA
TINF2	26277	NM_012461	6912715	GGAAGUAUAAGGGUCCAUA
TINF2	26277	NM_012461	6912715	GUACUGGAGUUUCUGCGAU
ACD (TPP1)	65057	NM_022914	12597658	GAUGAGAGUAAACGGGCCA
ACD (TPP1)	65057	NM_022914	12597658	CCACAUGUCAUCCGAGGAA
ACD (TPP1)	65057	NM_022914	12597658	UCAAGGAGUUUGUAGGGUU
ACD (TPP1)	65057	NM_022914	12597658	ACGUCACGCAGGACAGAUA
POT1	25913	NM_015450	13123773	GUAGAAGCCUUACGUGUUU
POT1	25913	NM_015450	13123773	GAUAAAACAUCGUGGAUUC
POT1	25913	NM_015450	13123773	GCAUAUCCGUGGUUGGAAU
POT1	25913	NM_015450	13123773	UAACUUGCCUGCUCUUUAG
CHMP2A	27243	NM_014453	38372936	CAAAAGACUUGGUGCGCAC
CHMP2A	27243	NM_014453	38372936	UGAUGGAGUUUGAGCGGCA
CHMP2A	27243	NM_014453	38372936	CAGAUGAGCUGUCGAACCU
CHMP2A	27243	NM_014453	38372936	GCGCAAGUUUGUAUUGAUG
CHMP2B	25978	NM_014043	40254865	ACUUGUGCAUCUACGGAAA
CHMP2B	25978	NM_014043	40254865	GGCUAUAAUCAGAGAUCGA
CHMP2B	25978	NM_014043	40254865	UGAAGAGAUUGAACGGCAA
CHMP2B	25978	NM_014043	40254865	AAUCGAGAGUUACGAGGUA
CHMP4B	128866	NM_176812	40549398	CCAUCGAGUUCCAGCGGGA
CHMP4B	128866	NM_176812	40549398	AGAAGAGUUUGACGAGGAU
CHMP4B	128866	NM_176812	40549398	CGGAAGAGAUGUUAAGCAA
CHMP4B	128866	NM_176812	40549398	UGGAAAGGGUCGACUGGUU
EMD (Emerin)	2010	NM_000117	4557552	ACGCAGAUCUUUCGGAUAC
EMD	2010	NM_000117	4557552	GUAGUAGGAUCAACUCGUA
EMD	2010	NM_000117	4557552	GACCUGUCCUAUUAUCCUA
EMD	2010	NM_000117	4557552	GCACUACCGCCCUGUUUCA
BANF1	8815	NM_001143985	221316572	AAAGAUUGCUAUUGUCGUA
BANF1	8815	NM_001143985	221316572	GGUGCUAAAGAAAGAUGAA
BANF1	8815	NM_001143985	221316572	GCACCGAGACUUCGUGGCA
BANF1	8815	NM_001143985	221316572	UUGGUGAAGUCCUGGGCAA
LMNA	4000	NM_005572	27436944	GAAGGAGGGUGACCUGAUA
LMNA	4000	NM_005572	27436944	UCACAGCACGCACGCACUA
LMNA	4000	NM_005572	27436944	UGAAAGCGCGCAAUACCAA
LMNA	4000	NM_005572	27436944	CGUGUGCGCUCGCUGGAAA
TMPO (Lap2)	7112	NM_001032284	73760400	AUGUAACAGAGCUCACUAA
TMPO	7112	NM_001032284	73760400	UGGAUCAGCUUGUGAAAUA
TMPO	7112	NM_001032284	73760400	CCAGGAAGCUAUAUGAGAA
TMPO	7112	NM_001032284	73760400	GGAACAGAAUCAAGAUCUU
SUN2	25777	NM_015374	31742497	CCAGAGACUCAUCGCCACA
SUN2	25777	NM_015374	31742497	CCUGAGGGCCUUCGACAAA
SUN2	25777	NM_015374	31742497	GGAAACUGCUGCUCGCAUC
SUN2	25777	NM_015374	31742497	AGAGCUCGGUGGCGGAAGA
KIF3A	11127	NM_007054	83716022	CAACUAAUAUGAACGAACA
KIF3A	11127	NM_007054	83716022	UAUCGUAACUCUAAACUGA
KIF3A	11127	NM_007054	83716022	GGACCUUUCUCACGUGUAU
KIF3A	11127	NM_007054	83716022	GGCCAGCAGAUUACAAUUA
KIF5B	3799	NM_004521	4758647	GAACUGGCAUGAUAGAUGA
KIF5B	3799	NM_004521	4758647	CAACAGACAUGUAGCAGUU
KIF5B	3799	NM_004521	4758647	GCAGGAACGUCUAAGAGUA
KIF5B	3799	NM_004521	4758647	CAAUUGGAGUUAUAGGAAA
SYNE1 (Nesprin 1)	23345	NM_133650	22779931	GAUAAUUGCCCAAGGAGAA
SYNE1	23345	NM_133650	22779931	CCACAUAGCAGGUCCACAA
SYNE1	23345	NM_133650	22779931	AGAAGUGGCAGCAGUUUAA
SYNE1	23345	NM_133650	22779931	GGACCUGGCUCGCUCACAU
SYNE2 (Nesprin 2)	23224	NM_182913	33624872	AGGAAUUUCUGCAAACCGA
SYNE2	23224	NM_182913	33624872	GGUAGAACGUCAACCUCAA
SYNE2	23224	NM_182913	33624872	CCUAGAGUGUCGGAGGGAA
SYNE2	23224	NM_182913	33624872	CACAGGAGCUUCACAAUAA
SYNE3 (Nesprin 3)	161176	NM_152592	38570051	GCAUCGUCGACGCGCAAAU
SYNE3	161176	NM_152592	38570051	UGGCAGAAUUCCCGGAGAA
SYNE3	161176	NM_152592	38570051	AGGCAGGUGUGGACGAGUU
SYNE3	161176	NM_152592	38570051	UGAAGGAGCUCAUCGUCUU
SYNE4 (Nesprin 4)	163183	NM_001039876	89886474	GCUACAGCCUGGUGUUCGA
SYNE4	163183	NM_001039876	89886474	GGACUUGGAGGUCGAGGGA
SYNE4	163183	NM_001039876	89886474	ACGCUUAGCACGUCACCAA
SYNE4	163183	NM_001039876	89886474	CGACAGGACAUGCUGGAGU
FNTA (Far alpha)	2339	NM_001018677	66882531	CAUCAUAGGCGAGUAUUAG
FNTA	2339	NM_001018677	66882531	CCAAAGAUACUUCGUUAUU
FNTA	2339	NM_001018677	66882531	GAAAGUGCAUGGAACUAUU
FNTA	2339	NM_001018677	66882531	GAGCUUGAAUUUAUUGCUG
FNTB (Far beta)	2342	NM_002028	42476119	GCAAGUCGCGUGAUUUCUA
FNTB	2342	NM_002028	42476119	GGUCUUCAGUUCUUACAAG
FNTB	2342	NM_002028	42476119	GCGAUUUGAAGGAGGAUUU
FNTB	2342	NM_002028	42476119	GAAAAGAGGCCUUCGACAA
LBR	3930	NM_194442	37595751	AUCCAAAGCUUGCACAUUU
LBR	3930	NM_194442	37595751	UUGGAUGGGUGGUUAUUAA
LBR	3930	NM_194442	37595751	GUAGAAGGAACGCCUCUUA
LBR	3930	NM_194442	37595751	UUAACCACAUUCUGCCUUA
LEMD2	221496	NM_181336	31341428	CUAAAAUAUCGGUGGCGAA
LEMD2	221496	NM_181336	31341428	UCACAGAAGCUGCGACUCU
LEMD2	221496	NM_181336	31341428	CUGAAUUGGUGACGACUGU
LEMD2	221496	NM_181336	31341428	CGAGGAGCGGUUACGGGAA
LEMD3 (Man1)	23592	NM_014319	36287116	GGGGAGGACUCGCGAUGAA
LEMD3	23592	NM_014319	36287116	GCACAGAUAAUGCACGUUU
LEMD3	23592	NM_014319	36287116	GUUCCUAGAUACCGUGUUA
LEMD3	23592	NM_014319	36287116	GCUAAUGAGUCUAGAGUUC
NUP153	9972	NM_005124	24430145	CAAUUCGUCUCAAGCAUUA
NUP153	9972	NM_005124	24430145	GAUAGGAGUGGGAUAGAUA
NUP153	9972	NM_005124	24430145	CAAGAUAGCAAACUAGCAA
NUP153	9972	NM_005124	24430145	GUUCCACGCUGGCCAGAAA
AHCTF1 (Elys)	25909	NM_015446	67551264	GCAAUAGGUUGAAUAUAGA
AHCTF1	25909	NM_015446	67551264	GCACAUGUAUGAAGUCUGU
AHCTF1	25909	NM_015446	67551264	GACAAGCAGCUGCGUAUUA
AHCTF1	25909	NM_015446	67551264	GCACUAACUACUAAUGUAA
POM121	9883	NM_172020	380692336	CGGCCAGAGCACACCGUUU
POM121	9883	NM_172020	380692336	CGUCCAUGAUCAAGGUCGU
POM121	9883	NM_172020	380692336	CUUCAGGCAGAGACGGCUA
POM121	9883	NM_172020	380692336	AAUAAGAGAUCCCGAAGCU
TNKS	8658	NM_175091		CUACAACAGAGUUCGAAUA
TNKS	8658	NM_175091		GCAUGGAGCUUGUGUUAAU
TNKS	8658	NM_175091		CGAAAGAGCCCAUAAUGAU
TNKS	8658	NM_175091		GAGAGUACACCUAUACGUA
PINX1	54984			AGCCACAGAUCAUAUUAAA
PINX1	54984			UGGCCGAACUGAACACUUG
PINX1	54984			GGUCUAAAGGAAAGGGUUU
PINX1	54984			AGACGCAGGUGGAACGUAA
NUMA	4926			GGUGGCAACUGAUGCUUUA
NUMA	4927			GAACCAGCCUCACCUAUCU
NUMA	4928			GCAAACGGGUCUCCCUAGA
NUMA	4929			GGAGUUCGCUACCCUGCAA
AKTIP	64400			AGUAAUAUUCAUACGGCAU
AKTIP	64401			AGAAAACAGUGGCGACUUA
AKTIP	64402			AGGCGGAACCAUAAUCAUA
AKTIP	64403			GUGCACUGCUCGUUUGUUU
SUN1	23353			GGUAACUGCUGGGCAUUUA
SUN1	23354			GGUACCAGUUUGUUACUUU
SUN1	23355			GCGCUCAGUUCCAGCUAUU
SUN1	23356			GAAAAGACCCGACGACACA
KIF20B	9585			GAAUGACACUAGAAGAACA
KIF20B	9586			GAAAUUUGGAGACUUCUUA
KIF20B	9587			GAAAGUGUAUUAACGUCUU
KIF20B	9588			GAACUACGUACUCUUGAUU
